# Supplementary material for: Toward the Non-Targeted Detection of Adulterated Virgin Olive Oil with Edible Oils via FTIR Spectroscopy & Chemometrics: Research Methodology Trends, Gaps and Future Perspectives
Source: Molecules. 2023 Jan 1;28(1):337. doi: 10.3390/molecules28010337 (PMC9822006; doi:10.3390/molecules28010337)
Supplement: Supplementary file 1 [file molecules-28-00337-s001.zip]

Archive with 1 entries (1 files):
- molecules-2034531-supplementary.pdf
